# Supplementary material for: High-Frequency Irreversible Electroporation (H-FIRE) Induced Blood–Brain Barrier Disruption Is Mediated by Cytoskeletal Remodeling and Changes in Tight Junction Protein Regulation
Source: Biomedicines. 2022 Jun 11;10(6):1384. doi: 10.3390/biomedicines10061384 (PMC9220673; doi:10.3390/biomedicines10061384)
Supplement: Supplementary file 1 [file biomedicines-10-01384-s001.zip]

Archive with 1 entries (1 files):
- biomedicines-1738405-Supplementary.pdf
